# Supplementary material for: A Label-Free CRISPR/Cas12a-G4 Biosensor Integrated with FTA Card for Detection of Foodborne Pathogens
Source: Biosensors (Basel). 2025 Apr 5;15(4):230. doi: 10.3390/bios15040230 (PMC12025128; doi:10.3390/bios15040230)
Supplement: Supplementary file 1 [file biosensors-15-00230-s001.zip]

Archive with 1 entries (1 files):
- biosensors-3541574-supplementary.pdf
